# Supplementary material for: Transcriptomic Changes and Regulatory Networks Associated with Resistance to Mastitis in Xinjiang Brown Cattle
Source: Genes (Basel). 2024 Apr 7;15(4):465. doi: 10.3390/genes15040465 (PMC11049461; doi:10.3390/genes15040465)
Supplement: Supplementary file 1 [file genes-15-00465-s001.zip]

Archive with 1 entries (1 files):
- genes-2938545-supplementary.xls
