# Supplementary material for: Transcriptomic Changes and Regulatory Networks Associated with Resistance to Mastitis in Xinjiang Brown Cattle
Source: Genes (Basel). 2024 Apr 7;15(4):465. doi: 10.3390/genes15040465 (PMC11049461; doi:10.3390/genes15040465)
Supplement: Supplementary file 1 [file genes-15-00465-s001.zip › genes-2938545-supplementary.xls]

## Sheet: Table S1
Table S1: The information of RT-qPCR primer
Name	Primer sequence (5’ to 3’)
GAPDH	F-GGTGCTGAGTATGTGGTGGA
	R-GGCATTGCTGACAATCTTGA
AOX1	F-CCACACCCCATCAACAGGAA
	R-CCCAAGAGCCGAGGTCTAAC
ROPN1	F-GGTGGCAGACTGATTGTCCA
	R-ACTGGAAGGTGCTGAATGGG
TLR4	F-CATCATCTTCATCGTCCTG
	R-ATCTGCTGTTCCTTCTGG
C1R	F-ACGCTGTCACAAGAGTCAGG
	R-GTATGCCAGGAAGCCCTTGT
CDH9	F-CACCATTCGTGTGTGTGCTT
	R-TGCCTAATGGTTAGAAAGGTGA
NRXN2	F-GTCCGCTACTCGTCCTGTTC
	R-AGGGAGAAACCTGACACACAC
WDR72	F-CACGGGAAGTCAAGAGGGTC
	R-TCCAAACACACATCTCCCCG
SV2B	F-GCTGCTGAAACACGATCCTT
	R-TCTTCAGCAGTCCAAAGGCG

## Sheet: Table S2
Table S2: Total RNA concentration and quality data
Sample Name	RNA Concentration (ng/μL)	Total Concentration (μg)	RNA Integrity	RNA Ratio (28S/18S)
H1	35	1.12	8.9	2.2
H2	58	1.856	9.4	2.6
H3	39	1.248	9	2.4
H4	108	3.456	8.8	2.4
H5	193	6.176	7.7	1.9
H6	44	1.408	9.3	2.6
M1	47	1.504	8.7	2.4
M2	60	1.92	8.9	2.6
M3	29	0.92	9.7	2.6
M4	56	1.792	9	2.3
M5	72	2.52	9.1	2.7
M6	74	2.59	8.7	2.9

## Sheet: Table S3
Table S3: Quality statistics of sequencing data
Sample name	Raw reads	Clean reads	Raw bases (G)	Clean bases (G)	Q20 (%)	Q30 (%)
H1	94390370	93637670	14.16	14.05	97.3	92.53
H2	83497286	82900404	12.52	12.44	97.29	92.52
H3	82524606	81946126	12.38	12.29	97.4	92.71
H4	82203390	81673146	12.33	12.25	97.11	92.09
H5	95019978	94246298	14.25	14.14	97.42	92.83
H6	83789218	82698122	12.57	12.4	97.61	93.09
M1	91226644	90554796	13.68	13.58	97.41	92.79
M2	89044572	88000042	13.36	13.2	97.46	92.84
M3	82581242	81312564	12.39	12.2	97.96	94.23
M4	81564164	80459022	12.23	12.07	98.01	94.25
M5	85797350	84320844	12.87	12.65	97.26	92.63
M6	87827708	87204412	13.17	13.08	97.45	92.84

## Sheet: Table S4
Table S4: Sample mapping situation summary
Sample name	H1	H2	H3	H4	H5	H6	M1	M2	M3	M4	M5	M6
Total reads	93637670	82900404	81946126	81673146	94246298	82698122	90554796	88000042	81312564	80459022	84320844	87204412
Total mapped	89264573 (95.33%)	79185381 (95.52%)	78580841 (95.89%)	78420244 (96.02%)	88841165 (94.26%)	78742533 (95.22%)	86493652 (95.52%)	83868030 (95.3%)	75655841 (93.04%)	76152528 (94.65%)	74225842 (88.03%)	80652186 (92.49%)
Multiple mapped	2528638 (2.7%)	2626935 (3.17%)	2937339 (3.58%)	2070773 (2.54%)	2768109 (2.94%)	1978146 (2.39%)	3115857 (3.44%)	2291431 (2.6%)	3715337 (4.57%)	2602991 (3.24%)	3605710 (4.28%)	3879716 (4.45%)
Uniquely mapped	86735935 (92.63%)	76558446 (92.35%)	75643502 (92.31%)	76349471 (93.48%)	86073056 (91.33%)	76764387 (92.82%)	83377795 (92.07%)	81576599 (92.7%)	71940504 (88.47%)	73549537 (91.41%)	70620132 (83.75%)	76772470 (88.04%)
Read-1 mapped	43624150 (46.59%)	38500304 (46.44%)	38006042 (46.38%)	38448941 (47.08%)	43250441 (45.89%)	38497932 (46.55%)	41916932 (46.29%)	40946355 (46.53%)	36094206 (44.39%)	36892920 (45.85%)	35591935 (42.21%)	38592492 (44.26%)
Read-2 mapped	43111785 (46.04%)	38058142 (45.91%)	37637460 (45.93%)	37900530 (46.41%)	42822615 (45.44%)	38266455 (46.27%)	41460863 (45.79%)	40630244 (46.17%)	35846298 (44.08%)	36656617 (45.56%)	35028197 (41.54%)	38179978 (43.78%)
Reads map to '+'	43318179 (46.26%)	38260785 (46.15%)	37771208 (46.09%)	38139315 (46.7%)	42979194 (45.6%)	38338010 (46.36%)	41647679 (45.99%)	40745941 (46.3%)	35926014 (44.18%)	36754032 (45.68%)	35277939 (41.84%)	38331930 (43.96%)
Reads map to '-'	43417756 (46.37%)	38297661 (46.2%)	37872294 (46.22%)	38210156 (46.78%)	43093862 (45.72%)	38426377 (46.47%)	41730116 (46.08%)	40830658 (46.4%)	36014490 (44.29%)	36795505 (45.73%)	35342193 (41.91%)	38440540 (44.08%)
Non-splice reads	74604762 (79.67%)	63415248 (76.5%)	62745554 (76.57%)	63586559 (77.85%)	72443947 (76.87%)	62696419 (75.81%)	68415912 (75.55%)	66833680 (75.95%)	60154387 (73.98%)	61412779 (76.33%)	60190186 (71.38%)	64757874 (74.26%)
Splice reads	12131173 (12.96%)	13143198 (15.85%)	12897948 (15.74%)	12762912 (15.63%)	13629109 (14.46%)	14067968 (17.01%)	14961883 (16.52%)	14742919 (16.75%)	11786117 (14.49%)	12136758 (15.08%)	10429946 (12.37%)	12014596 (13.78%)
Mapped in proper pairs	84366308 (90.1%)	74447774 (89.8%)	73723922 (89.97%)	74310470 (90.99%)	83446482 (88.54%)	74749590 (90.39%)	81229440 (89.7%)	79416614 (90.25%)	69845544 (85.9%)	71614070 (89.01%)	67418930 (79.96%)	74318642 (85.22%)
